# Supplementary material for: Derivatization of Hyaluronan to Target Neuroblastoma and Neuroglioma Expressing CD44
Source: Pharmaceutics. 2024 Jun 20;16(6):836. doi: 10.3390/pharmaceutics16060836 (PMC11207210; doi:10.3390/pharmaceutics16060836)
Supplement: Supplementary file 1 [file pharmaceutics-16-00836-s001.zip]

Archive with 1 entries (1 files):
- pharmaceutics-3008344-supplementary.pdf
